# Supplementary material for: Identification of a neurocircuit underlying regulation of feeding by stress-related emotional responses
Source: Nat Commun. 2019 Aug 1;10:3446. doi: 10.1038/s41467-019-11399-z (PMC6671997; doi:10.1038/s41467-019-11399-z)
Supplement: Supplementary file 11 — Source Data [file 41467_2019_11399_MOESM11_ESM.xlsx]

## Sheet: Figure 5b
Figure 1a	anti-FOXO
Fig 5b	Time spend on eating
	Sim1-Cre::ChR2PVH (n=7)												Sim1-Cre::Vglut2flox/flox::ChR2PVH (n=5)
		animal 1	animal 2	animal 3	animal 4	animal 5	animal 6	animal 7	MEAN	SEM			animal 1	animal 2	animal 3	animal 4	animal 5	MEAN	SEM
	Light OFF	42	50	40	23	55	53	50	44.7143	4.17312		Light OFF	58	60	53	55	56	56.4	1.2083
	Light On	0	0	2	0	10	15	8	5	2.27826		Light On	52	60	60	58	56	57.2	1.49666
	Light OFF	28	35	43	22	34	55	34	35.8571	4.02036		Light OFF	50	60	51	55	49	53	2.02485
	Light On	0	0	0	0	8	0	0	1.14286	1.14286		Light On	48	60	38	52	47	49	3.57771
	Light OFF	24	40	38	33	46	50	48	39.8571	3.48075		Light OFF	51	60	60	60	56	57.4	1.77764
	Light On	8	0	3	0	2	5	5	3.28571	1.10657		Light On	49	53	60	60	53	55	2.16795
	Light OFF	32	36	33	27	30	60	46	37.7143	4.35734		Light OFF	44	58	52	54	49	51.4	2.35797
	Light On	4	0	4	0	13	17	6	6.28571	2.43696		Light On	40	54	49	53	48	48.8	2.4779
	Light OFF	36	35	33	23	37	55	54	39	4.36981		Light OFF	42	51	55	52	46	49.2	2.31084
	Light On	0	0	2	0	0	16	3	3	2.21467		Light On	38	48	53	55	48	48.4	2.94279

## Sheet: Figure 5e
Fig 5e	Time spend on eating
	Sim1-Cre::ChR2LSv (n=5)
		animal 1	animal 2	animal 3	animal 4	animal 5	MEAN	SEM
	Light OFF	40	45	38	32	50	41	3.06594
	Light On	0	0	0	0	3	0.6	0.6
	Light OFF	40	45	33	49	52	43.8	3.36749
	Light On	0	0	0	5	0	1	1
	Light OFF	37	47	38	50	36	41.6	2.87402
	Light On	0	2	0	3	0	1	0.632456
	Light OFF	44	52	50	54	34	46.8	3.61109
	Light On	0	3	0	0	0	0.6	0.6
	Light OFF	42	46	47	50	52	47.4	1.72047
	Light On	0	0	0	3	0	0.6	0.6
